# Supplementary material for: Ontogenetic changes in root and shoot respiration, fresh mass and surface area of Fagus crenata
Source: Ann Bot. 2022 Dec 26;131(2):313–22. doi: 10.1093/aob/mcac143 (PMC9992930; doi:10.1093/aob/mcac143)
Supplement: mcac143_suppl_Supplementary_Table_S2 [file mcac143_suppl_supplementary_table_s2.xlsx]

## Sheet: Table S2
Table S2: Datasets of respiration, surface area, and fresh mass of Fagus crenata.
provenance	Growth stage	Whole-plant fresh mass (kg)	Shoot fresh mass (kg)	Root fresh mass (kg)	Whole-plant respiration (μmol CO2 sec-1)	Shoot respiration (μmol CO2 sec-1)	Root respiration (μmol CO2 sec-1)	Whole-plant surface area (m2)	Shoot surface area (m2)	Root surface area (m2)	Data source
Iwate	Seedlings to mature	0.00065	0.0003	0.00035	0.000333	0.000177	0.000156				Mori et al. 2010
Iwate	Seedlings to mature	0.000917	0.000347	0.00057	0.00244	0.00096	0.00148				Mori et al. 2010
Iwate	Seedlings to mature	0.00106	0.0006	0.00046	0.00168	0.00113	0.000551				Mori et al. 2010
Iwate	Seedlings to mature	0.00115	0.00065	0.0005	0.00199	0.0013	0.000694				Mori et al. 2010
Iwate	Seedlings to mature	0.00148	0.00094	0.00054	0.000757	0.000645	0.000112				Mori et al. 2010
Iwate	Seedlings to mature	0.00422	0.00257	0.00165	0.0034	0.00184	0.00156				Mori et al. 2010
Iwate	Seedlings to mature	0.0073	0.0042	0.0031	0.00496	0.0036	0.00136				Mori et al. 2010
Iwate	Seedlings to mature	0.0144	0.008	0.0064	0.017	0.0144	0.00255				Mori et al. 2010
Iwate	Seedlings to mature	0.015	0.0096	0.0054	0.0134	0.0108	0.00258				Mori et al. 2010
Iwate	Seedlings to mature	0.031	0.0136	0.0174	0.0233	0.0166	0.00665				Mori et al. 2010
Iwate	Seedlings to mature	0.0331	0.022	0.0111	0.0265	0.0204	0.0061
Iwate	Seedlings to mature	0.0428	0.031	0.0118	0.0315	0.0277	0.0038
Iwate	Seedlings to mature	0.136	0.0994	0.037	0.03	0.0218	0.0082
Iwate	Seedlings to mature	0.144	0.105	0.039	0.1	0.0657	0.0346
Iwate	Seedlings to mature	0.186	0.104	0.082	0.0513	0.0391	0.0122
Iwate	Seedlings to mature	0.206	0.149	0.0568	0.141	0.112	0.0286
Iwate	Seedlings to mature	0.277	0.212	0.0645	0.0994	0.0765	0.0229
Iwate	Seedlings to mature	0.334	0.266	0.0675	0.176	0.146	0.0301
Iwate	Seedlings to mature	0.383	0.293	0.09	0.287	0.265	0.0223
Iwate	Seedlings to mature	0.458	0.385	0.0727	0.147	0.116	0.0313
Iwate	Seedlings to mature	0.53	0.347	0.183	0.266	0.208	0.0576
Iwate	Seedlings to mature	0.572	0.376	0.196	0.214	0.18	0.034
Iwate	Seedlings to mature	0.606	0.465	0.141	0.171	0.149	0.0215
Iwate	Seedlings to mature	0.63	0.48	0.15	0.121	0.0868	0.0343				Mori et al. 2010
Iwate	Seedlings to mature	0.653	0.5	0.153	0.106	0.0682	0.038
Iwate	Seedlings to mature	0.697	0.566	0.131	0.0825	0.0509	0.0316
Iwate	Seedlings to mature	0.777	0.621	0.156	0.178	0.148	0.0299
Iwate	Seedlings to mature	0.779	0.518	0.261	0.378	0.313	0.0654
Iwate	Seedlings to mature	1.07	0.83	0.24	0.397	0.336	0.061				Mori et al. 2010
Iwate	Seedlings to mature	1.16	0.871	0.29	1.08	1.01	0.065
Iwate	Seedlings to mature	1.29	1	0.285	0.196	0.15	0.0455
Iwate	Seedlings to mature	1.34	1.16	0.179	0.513	0.453	0.0604
Iwate	Seedlings to mature	1.56	0.927	0.632	0.181	0.0635	0.117
Iwate	Seedlings to mature	1.69	1.44	0.249	0.346	0.3	0.0458
Iwate	Seedlings to mature	1.74	1.17	0.565	0.754	0.532	0.222
Iwate	Seedlings to mature	2.24	1.6	0.635	0.38	0.264	0.116
Iwate	Seedlings to mature	2.36	1.92	0.435	0.399	0.313	0.0864
Iwate	Seedlings to mature	2.4	1.97	0.43	0.574	0.447	0.127
Iwate	Seedlings to mature	2.47	1.95	0.524	0.483	0.359	0.124
Iwate	Seedlings to mature	2.97	2.2	0.77	0.599	0.463	0.136
Iwate	Seedlings to mature	2.99	2.49	0.5	1.18	1.01	0.165
Iwate	Seedlings to mature	3.36	2.79	0.572	1.49	1.32	0.165
Iwate	Seedlings to mature	5	3.8	1.2	1.59	1.46	0.132
Iwate	Seedlings to mature	6.01	4.75	1.26	1.89	1.6	0.294
Iwate	Seedlings to mature	7.59	6.62	0.965	4.12	3.88	0.238
Iwate	Seedlings to mature	8.06	6.96	1.1	2.34	1.98	0.36				Mori et al. 2010
Iwate	Seedlings to mature	9.2	7.95	1.25	5.41	4.72	0.688
Iwate	Seedlings to mature	11.2	9.3	1.9	3.18	2.76	0.423
Iwate	Seedlings to mature	11.8	9.7	2.1	4.19	3.74	0.449
Iwate	Seedlings to mature	12.1	9.85	2.2	4.04	3.5	0.535
Iwate	Seedlings to mature	13	10.7	2.3	4.83	3.61	1.22
Iwate	Seedlings to mature	16.7	13.3	3.38	5.06	4.57	0.489
Iwate	Seedlings to mature	29.8	23.8	5.95	5.25	4.15	1.1				Mori et al. 2010
Iwate	Seedlings to mature	31	24.6	6.4	8.46	7.52	0.937
Iwate	Seedlings to mature	31.1	25.6	5.5	4.53	3.08	1.45				Mori et al. 2010
Iwate	Seedlings to mature	33.2	28.6	4.6	10.2	9.26	0.917
Iwate	Seedlings to mature	46.7	38.2	8.5	13.9	12.6	1.33
Iwate	Seedlings to mature	583	521	62.1	68.4	55	13.4				Mori et al. 2010
Iwate	Seedlings to mature		90			9					Mori et al. 2010
Kochi	Seedlings to mature	0.00121	0.000372	0.000836	0.00241	0.00102	0.00139	0.0141	0.002	0.0121
Kochi	Seedlings to mature	0.00122	0.000468	0.000756	0.00292	0.00132	0.0016	0.0147	0.00212	0.0126
Kochi	Seedlings to mature	0.00161	0.000527	0.00108	0.00167	0.00057	0.0011	0.014	0.00239	0.0116
Kochi	Seedlings to mature	0.00173	0.00072	0.00101	0.0028	0.00159	0.00121	0.0148	0.00323	0.0116
Kochi	Seedlings to mature	0.00183	0.000579	0.00125	0.0023	0.00089	0.00141	0.0182	0.00279	0.0154
Kochi	Seedlings to mature	0.00201	0.000732	0.00128	0.00246	0.00119	0.00127	0.0176	0.00356	0.014
Kochi	Seedlings to mature	0.00273	0.00106	0.00167	0.00348	0.00178	0.0017	0.0222	0.00491	0.0173
Kochi	Seedlings to mature	0.00274	0.00106	0.00168	0.00384	0.00186	0.00198	0.0254	0.00421	0.0212
Kochi	Seedlings to mature	0.00677	0.00347	0.0033	0.012	0.00808	0.00393			0.0191
Kochi	Seedlings to mature	0.00767	0.00233	0.00534	0.011	0.00521	0.00577			0.0297
Kochi	Seedlings to mature	0.00914	0.00302	0.00612	0.0121	0.00665	0.00545			0.0281
Kochi	Seedlings to mature	0.0337	0.0134	0.0203	0.0298	0.0172	0.0126
Kochi	Seedlings to mature	0.0369	0.0137	0.0232	0.0442	0.0297	0.0145
Kochi	Seedlings to mature	0.058	0.0204	0.0376	0.0424	0.0253	0.0171	0.173	0.0462	0.127
Nagano	Seedlings to mature	0.0007	0.00021	0.00049	0.0008	0.0004	0.0004
Nagano	Seedlings to mature	0.00088	0.00037	0.00051	0.0017	0.0009	0.0008
Nagano	Seedlings to mature	0.00141	0.00047	0.00094	0.0017	0.0009	0.0008
Nagano	Seedlings to mature	0.00164	0.0005	0.00114	0.0025	0.0012	0.0013
Nagano	Seedlings to mature	0.00202	0.0009	0.00112	0.0034	0.0017	0.0017
Nagano	Seedlings to mature	0.00269	0.00094	0.00175	0.0033	0.0016	0.0017
Nagano	Seedlings to mature	0.00289	0.00114	0.00175	0.0031	0.0012	0.0019
Nagano	Seedlings to mature	0.0035	0.0015	0.002	0.0045	0.0023	0.0022
Nagano	Seedlings to mature	0.00445	0.00192	0.00253	0.0031	0.0016	0.0015
Nagano	Seedlings to mature	0.00517	0.00187	0.0033	0.0054	0.0021	0.0033
Nagano	Seedlings to mature	0.00567	0.00242	0.00325	0.0065	0.0041	0.0024
Nagano	Seedlings to mature	0.0057	0.0023	0.0034	0.0048	0.0023	0.0025
Nagano	Seedlings to mature	0.00658	0.00288	0.0037	0.0229	0.0193	0.0036
Nagano	Seedlings to mature	0.00668	0.00274	0.00394	0.0063	0.003	0.0033
Nagano	Seedlings to mature	0.00705	0.003	0.00405	0.0063	0.0033	0.003
Nagano	Seedlings to mature	0.00767	0.00337	0.0043	0.0103	0.0064	0.0039
Nagano	Seedlings to mature	0.008	0.0042	0.0038	0.0101	0.0058	0.0043
Nagano	Seedlings to mature	0.01	0.0054	0.0046	0.0146	0.0107	0.0039
Nagano	Seedlings to mature	0.0106	0.00465	0.0059	0.0073	0.0043	0.003
Nagano	Seedlings to mature	0.0107	0.004	0.0067	0.0077	0.0052	0.0025
Nagano	Seedlings to mature	0.0157	0.0087	0.007	0.0153	0.0097	0.0056
Shizuoka	Seedlings to mature	0.00273	0.000962	0.00177	0.00377	0.00172	0.00205	0.0154	0.00492	0.0105
Shizuoka	Seedlings to mature	0.00855	0.00281	0.00574	0.00885	0.00482	0.00403	0.0339	0.00922	0.0247
Shizuoka	Seedlings to mature	0.0116	0.00347	0.00812	0.0118	0.00767	0.00417	0.0562	0.015	0.0412
Shizuoka	Seedlings to mature	0.0149	0.00406	0.0108	0.0169	0.00936	0.00758
Shizuoka	Seedlings to mature	0.0179	0.00533	0.0126	0.0215	0.0163	0.00515	0.0685	0.0241	0.0444
Shizuoka	Seedlings to mature	0.0476	0.0183	0.0293	0.0482	0.0288	0.0194		0.0473
Shizuoka	Seedlings to mature	0.048	0.0215	0.0265	0.0356	0.0191	0.0165		0.0558
Shizuoka	Seedlings to mature	0.0767	0.0266	0.0501	0.0572	0.034	0.0232	0.223	0.0833	0.14
Yamagata	Seedlings to mature	0.000276	0.000243	3.3e-05	0.00072	0.0006	0.00012			0.000103
Yamagata	Seedlings to mature	0.000309	0.000266	4.3e-05
Yamagata	Seedlings to mature	0.000328	0.000247	8.1e-05
Yamagata	Seedlings to mature	0.000347	0.000284	6.3e-05	0.00129	0.00112	0.00017			0.000164
Yamagata	Seedlings to mature	0.000348	0.000231	0.000117	0.00091	0.0006	0.00031
Yamagata	Seedlings to mature	0.000358	0.000294	6.4e-05
Yamagata	Seedlings to mature	0.000384	0.000298	8.6e-05	0.00103	0.00071	0.00032
Yamagata	Seedlings to mature	0.000405	0.000347	5.8e-05
Yamagata	Seedlings to mature	0.000413	0.000287	0.000126	0.00103	0.00076	0.00027	0.00359	0.0028	0.000785	Kurosawa et al. 2021
Yamagata	Seedlings to mature	0.000416	0.000358	5.8e-05
Yamagata	Seedlings to mature	0.000433	0.000324	0.000109	0.0014	0.0011	0.000296	0.00225	0.0017	0.000545
Yamagata	Seedlings to mature	0.000434	0.000399	3.5e-05
Yamagata	Seedlings to mature	0.000444	0.000362	8.2e-05	0.00131	0.00105	0.00026
Yamagata	Seedlings to mature	0.000449	0.000418	3.1e-05
Yamagata	Seedlings to mature	0.000459	0.000356	0.000103
Yamagata	Seedlings to mature	0.000462	0.0003	0.000162	0.00087	0.0006	0.00027	0.00381	0.00317	0.000642	Kurosawa et al. 2021
Yamagata	Seedlings to mature	0.000478	0.000364	0.000114	0.00115	0.00096	0.00019	0.0036	0.00305	0.000548	Kurosawa et al. 2021
Yamagata	Seedlings to mature	0.00048	0.000372	0.000108	0.000946	0.000797	0.000149	0.00238	0.00199	0.000385
Yamagata	Seedlings to mature	0.000482	0.000381	0.000101	0.00125	0.00092	0.00033			0.000201
Yamagata	Seedlings to mature	0.000483	0.000413	7e-05	0.00088	0.00076	0.00012	0.00236	0.00211	0.000254	Kurosawa et al. 2021
Yamagata	Seedlings to mature	0.000498	0.000361	0.000137				0.00286	0.00247	0.000385
Yamagata	Seedlings to mature	0.000513	0.000413	0.0001	0.00111	0.00083	0.00028
Yamagata	Seedlings to mature	0.000515	0.000321	0.000194	0.00112	0.00075	0.00037	0.00489	0.00321	0.00168	Kurosawa et al. 2021
Yamagata	Seedlings to mature	0.000519	0.000471	4.8e-05
Yamagata	Seedlings to mature	0.000524	0.000399	0.000125	0.00136	0.00124	0.00012			0.000492
Yamagata	Seedlings to mature	0.000527	0.000414	0.000113	0.00136	0.00124	0.00012
Yamagata	Seedlings to mature	0.000531	0.000427	0.000104	0.00092	0.00084	8e-05	0.00263	0.00228	0.000352	Kurosawa et al. 2021
Yamagata	Seedlings to mature	0.000534	0.00042	0.000114
Yamagata	Seedlings to mature	0.000541	0.00038	0.000161	0.00151	0.00115	0.00036	0.00437	0.00329	0.00108	Kurosawa et al. 2021
Yamagata	Seedlings to mature	0.000544	0.000358	0.000186	0.00114	0.00079	0.00035	0.00388	0.00302	0.000859	Kurosawa et al. 2021
Yamagata	Seedlings to mature	0.000546	0.000418	0.000128
Yamagata	Seedlings to mature	0.000554	0.000402	0.000152	0.00135	0.00108	0.00027	0.00428	0.00365	0.000633	Kurosawa et al. 2021
Yamagata	Seedlings to mature	0.00056	0.000491	6.9e-05	0.00182	0.00158	0.00024
Yamagata	Seedlings to mature	0.000566	0.000346	0.00022	0.00235	0.00172	0.00063	0.00454	0.00323	0.00131	Kurosawa et al. 2021
Yamagata	Seedlings to mature	0.00059	0.000422	0.000168	0.0015	0.00125	0.00025	0.00402	0.00327	0.000754	Kurosawa et al. 2021
Yamagata	Seedlings to mature	0.000591	0.000478	0.000113	0.00183	0.00161	0.00022	0.0036	0.00317	0.000432	Kurosawa et al. 2021
Yamagata	Seedlings to mature	0.0006	0.000351	0.000249
Yamagata	Seedlings to mature	0.000607	0.000526	8.1e-05	0.00233	0.00203	0.0003			0.00021
Yamagata	Seedlings to mature	0.000609	0.000541	6.8e-05	0.00176	0.00144	0.00032			0.000141
Yamagata	Seedlings to mature	0.000612	0.000426	0.000186	0.00157	0.00122	0.00035	0.00481	0.00409	0.000724	Kurosawa et al. 2021
Yamagata	Seedlings to mature	0.000617	0.000398	0.000219	0.00116	0.00074	0.00042	0.0053	0.0038	0.0015	Kurosawa et al. 2021
Yamagata	Seedlings to mature	0.000625	0.000356	0.000269	0.00154	0.000808	0.000736	0.00466	0.00254	0.00212	Kurosawa et al. 2021
Yamagata	Seedlings to mature	0.000638	0.000415	0.000223
Yamagata	Seedlings to mature	0.000639	0.000532	0.000107	0.0017	0.00144	0.00026	0.00412	0.00378	0.000338	Kurosawa et al. 2021
Yamagata	Seedlings to mature	0.000651	0.000555	9.6e-05	0.00191	0.00151	0.000396	0.00512	0.00486	0.000259
Yamagata	Seedlings to mature	0.000671	0.000521	0.00015	0.00177	0.00145	0.00032	0.00424	0.00348	0.000761	Kurosawa et al. 2021
Yamagata	Seedlings to mature	0.000675	0.000572	0.000103
Yamagata	Seedlings to mature	0.000684	0.000515	0.000169	0.0015	0.00123	0.00027	0.0047	0.00415	0.000551	Kurosawa et al. 2021
Yamagata	Seedlings to mature	0.000693	0.000571	0.000122
Yamagata	Seedlings to mature	0.000706	0.000473	0.000233	0.00247	0.00172	0.00075	0.00524	0.00396	0.00128	Kurosawa et al. 2021
Yamagata	Seedlings to mature	0.000711	0.000628	8.3e-05
Yamagata	Seedlings to mature	0.000719	0.00052	0.000199	0.00183	0.00159	0.00024			0.000805
Yamagata	Seedlings to mature	0.000721	0.00059	0.000131	0.00183	0.00145	0.00038	0.00382	0.00326	0.000555	Kurosawa et al. 2021
Yamagata	Seedlings to mature	0.000727	0.000595	0.000132	0.00192	0.00152	0.0004
Yamagata	Seedlings to mature	0.00073	0.000488	0.000242	0.00199	0.00152	0.00047	0.00628	0.00438	0.0019	Kurosawa et al. 2021
Yamagata	Seedlings to mature	0.00073	0.000342	0.000388				0.00462	0.00179	0.00283
Yamagata	Seedlings to mature	0.00074	0.00031	0.00043
Yamagata	Seedlings to mature	0.000745	0.0004	0.000345
Yamagata	Seedlings to mature	0.000751	0.000578	0.000173	0.00195	0.00166	0.00029	0.00506	0.00439	0.000665	Kurosawa et al. 2021
Yamagata	Seedlings to mature	0.000755	0.000573	0.000182	0.00147	0.00074	0.00073
Yamagata	Seedlings to mature	0.000766	0.000541	0.000225	0.0032	0.00249	0.00071	0.00473	0.00369	0.00104	Kurosawa et al. 2021
Yamagata	Seedlings to mature	0.000766	0.000603	0.000163	0.00232	0.00189	0.00043	0.00508	0.00452	0.000559	Kurosawa et al. 2021
Yamagata	Seedlings to mature	0.000768	0.000355	0.000413	0.00112	0.000404	0.000717	0.00508	0.00229	0.00279
Yamagata	Seedlings to mature	0.00084	0.000539	0.000301	0.00365	0.00275	0.0009	0.00693	0.00497	0.00196	Kurosawa et al. 2021
Yamagata	Seedlings to mature	0.000865	0.00038	0.000485
Yamagata	Seedlings to mature	0.00087	0.000674	0.000196	0.0018	0.00146	0.00034	0.0053	0.00446	0.000837	Kurosawa et al. 2021
Yamagata	Seedlings to mature	0.000878	0.000486	0.000392
Yamagata	Seedlings to mature	0.000879	0.000379	0.0005	0.00146	0.000886	0.000578	0.00492	0.0018	0.00312
Yamagata	Seedlings to mature	0.000892	0.000236	0.000656	0.00217	0.00085	0.00132
Yamagata	Seedlings to mature	0.000893	0.000671	0.000222	0.0028	0.00245	0.00035	0.00516	0.00411	0.00105	Kurosawa et al. 2021
Yamagata	Seedlings to mature	0.000908	0.00037	0.000538
Yamagata	Seedlings to mature	0.000914	0.000548	0.000366
Yamagata	Seedlings to mature	0.000915	0.000366	0.000549	0.00125	0.00061	0.00064
Yamagata	Seedlings to mature	0.00092	0.00032	0.0006
Yamagata	Seedlings to mature	0.000933	0.000506	0.000427
Yamagata	Seedlings to mature	0.000933	0.000411	0.000522
Yamagata	Seedlings to mature	0.000939	0.000784	0.000155	0.00217	0.00193	0.00024	0.00572	0.00514	0.00058	Kurosawa et al. 2021
Yamagata	Seedlings to mature	0.000951	0.000477	0.000474
Yamagata	Seedlings to mature	0.000955	0.000615	0.00034
Yamagata	Seedlings to mature	0.000978	0.000307	0.000671	0.00153	0.000654	0.000874	0.00691	0.00175	0.00516
Yamagata	Seedlings to mature	0.000981	0.000416	0.000565
Yamagata	Seedlings to mature	0.000991	0.000355	0.000636	0.00132	0.00062	0.000697	0.00757	0.00192	0.00565
Yamagata	Seedlings to mature	0.001	0.000449	0.000551
Yamagata	Seedlings to mature	0.00103	0.000779	0.000246	0.00244	0.00208	0.00036	0.00598	0.00511	0.000873	Kurosawa et al. 2021
Yamagata	Seedlings to mature	0.00104	0.00025	0.00079
Yamagata	Seedlings to mature	0.00105	0.000344	0.000701	0.00193	0.00094	0.00099
Yamagata	Seedlings to mature	0.00106	0.000414	0.000644	0.00144	0.000693	0.000743	0.00828	0.00253	0.00575
Yamagata	Seedlings to mature	0.00107	0.000558	0.000507
Yamagata	Seedlings to mature	0.0011	0.000483	0.000615	0.00153	0.000369	0.00116	0.00978	0.00367	0.00611
Yamagata	Seedlings to mature	0.0011	0.000612	0.000486
Yamagata	Seedlings to mature	0.00113	0.00048	0.000648	0.00145	0.000693	0.000759	0.00774	0.00306	0.00468
Yamagata	Seedlings to mature	0.00113	0.000528	0.000601
Yamagata	Seedlings to mature	0.00114	0.000544	0.000599	0.00121	0.000494	0.000714	0.0092	0.00361	0.00559
Yamagata	Seedlings to mature	0.00114	0.000458	0.000682	0.00195	0.00121	0.000739
Yamagata	Seedlings to mature	0.00115	0.000649	0.000503
Yamagata	Seedlings to mature	0.00115	0.000451	0.000703
Yamagata	Seedlings to mature	0.00116	0.000504	0.000654
Yamagata	Seedlings to mature	0.00117	0.000517	0.000655
Yamagata	Seedlings to mature	0.00119	0.000721	0.000464	0.00457	0.00329	0.00128	0.00997	0.00658	0.00339	Kurosawa et al. 2021
Yamagata	Seedlings to mature	0.00121	0.000478	0.000735	0.00148	0.000826	0.000655	0.00767	0.00269	0.00498
Yamagata	Seedlings to mature	0.00121	0.000454	0.000756	0.00124	0.000261	0.000978	0.00769	0.0031	0.00459
Yamagata	Seedlings to mature	0.00121	0.000725	0.000488
Yamagata	Seedlings to mature	0.00122	0.000494	0.000729	0.0016	0.000706	0.000891
Yamagata	Seedlings to mature	0.00122	0.000894	0.000327
Yamagata	Seedlings to mature	0.00125	0.000449	0.000796	0.00133	0.00061	0.000722	0.00975	0.00331	0.00644
Yamagata	Seedlings to mature	0.00125	0.000363	0.000883
Yamagata	Seedlings to mature	0.00127	0.000526	0.000743	0.000959	0.000454	0.000505	0.00744	0.0032	0.00424
Yamagata	Seedlings to mature	0.00129	0.000514	0.00078	0.00197	0.001	0.000973	0.01	0.00416	0.00586
Yamagata	Seedlings to mature	0.00129	0.000626	0.000661
Yamagata	Seedlings to mature	0.00132	0.000606	0.000714	0.00293	0.00188	0.00105	0.00937	0.00502	0.00435	Kurosawa et al. 2021
Yamagata	Seedlings to mature	0.00133	0.00053	0.000802	0.00191	0.00087	0.00104
Yamagata	Seedlings to mature	0.00134	0.000583	0.000757	0.00191	0.000932	0.000974	0.0101	0.00393	0.0062
Yamagata	Seedlings to mature	0.00134	0.000677	0.000658
Yamagata	Seedlings to mature	0.00136	0.000665	0.000693	0.00134	0.000632	0.000709	0.0114	0.00452	0.00683
Yamagata	Seedlings to mature	0.00136	0.000848	0.000511
Yamagata	Seedlings to mature	0.00136	0.000435	0.000928	0.00203	0.00103	0.001
Yamagata	Seedlings to mature	0.00137	0.000699	0.000671	0.00351	0.00187	0.00164	0.00859	0.00499	0.0036	Kurosawa et al. 2021
Yamagata	Seedlings to mature	0.00137	0.000471	0.000898	0.00196	0.000818	0.00114	0.00749	0.00277	0.00472
Yamagata	Seedlings to mature	0.00137	0.000582	0.000792	0.00215	0.00116	0.000989	0.00959	0.00367	0.00592
Yamagata	Seedlings to mature	0.0014	0.000534	0.000863	0.00169	0.000868	0.000825	0.00737	0.00306	0.00431
Yamagata	Seedlings to mature	0.00142	0.000675	0.000741
Yamagata	Seedlings to mature	0.00143	0.000783	0.000648	0.00379	0.00314	0.000646	0.0103	0.00632	0.00399	Kurosawa et al. 2021
Yamagata	Seedlings to mature	0.00143	0.000579	0.000854	0.00182	0.00118	0.000637	0.0105	0.00304	0.00746
Yamagata	Seedlings to mature	0.00143	0.000706	0.000722
Yamagata	Seedlings to mature	0.00145	0.000625	0.000826
Yamagata	Seedlings to mature	0.00146	0.000537	0.00092	0.00206	0.000859	0.0012	0.0101	0.00365	0.00648
Yamagata	Seedlings to mature	0.00146	0.000537	0.000918	0.00161	0.000847	0.000762	0.0119	0.00377	0.00815
Yamagata	Seedlings to mature	0.00148	0.000731	0.000753	0.00184	0.000839	0.000997	0.00981	0.00396	0.00585
Yamagata	Seedlings to mature	0.0015	0.000532	0.000972	0.00181	0.000913	0.000899	0.0109	0.00325	0.00768
Yamagata	Seedlings to mature	0.00151	0.000751	0.000763	0.00169	0.000697	0.000988	0.0106	0.00505	0.00552
Yamagata	Seedlings to mature	0.00151	0.000604	0.000902	0.00207	0.000857	0.00121	0.0109	0.00405	0.00688
Yamagata	Seedlings to mature	0.00152	0.000688	0.000836	0.00221	0.000979	0.00123	0.0115	0.00366	0.00779
Yamagata	Seedlings to mature	0.00152	0.000618	0.000899	0.00235	0.00123	0.00112	0.00953	0.00431	0.00522
Yamagata	Seedlings to mature	0.00152	0.000573	0.000949	0.00176	0.00082	0.000942	0.0108	0.00357	0.0072
Yamagata	Seedlings to mature	0.00152	0.00076	0.00076
Yamagata	Seedlings to mature	0.00153	0.000664	0.000866	0.00255	0.00133	0.00122
Yamagata	Seedlings to mature	0.00154	0.000607	0.000931	0.00259	0.000873	0.00172	0.00677	0.00294	0.00383
Yamagata	Seedlings to mature	0.00154	0.000698	0.000837	0.00155	0.000774	0.000773	0.0122	0.00433	0.00786
Yamagata	Seedlings to mature	0.00155	0.00063	0.000919	0.00184	0.000763	0.00108	0.00934	0.00329	0.00605
Yamagata	Seedlings to mature	0.00156	0.000725	0.000834	0.00453	0.00281	0.00172	0.011	0.00588	0.00516	Kurosawa et al. 2021
Yamagata	Seedlings to mature	0.00156	0.000752	0.000803	0.00148	0.000462	0.00102	0.0122	0.00545	0.0067
Yamagata	Seedlings to mature	0.00157	0.000662	0.000912	0.00205	0.000889	0.00116	0.0122	0.00421	0.00798
Yamagata	Seedlings to mature	0.00158	0.000617	0.000961	0.00345	0.0021	0.00135		0.00418
Yamagata	Seedlings to mature	0.00158	0.00073	0.000847
Yamagata	Seedlings to mature	0.0016	0.000718	0.000877
Yamagata	Seedlings to mature	0.00162	0.000587	0.00103	0.00178	0.000984	0.000796	0.0103	0.00308	0.00719
Yamagata	Seedlings to mature	0.00162	0.0007	0.000919	0.00186	0.000574	0.00129	0.0128	0.0043	0.00847
Yamagata	Seedlings to mature	0.00162	0.00088	0.000744
Yamagata	Seedlings to mature	0.00169	0.000543	0.00115	0.00213	0.00163	0.000497	0.0154	0.0038	0.0116
Yamagata	Seedlings to mature	0.00169	0.000882	0.000803
Yamagata	Seedlings to mature	0.0017	0.00073	0.000971	0.00207	0.00123	0.000836	0.0129	0.00418	0.00871
Yamagata	Seedlings to mature	0.00174	0.000617	0.00112	0.00161	0.000691	0.000915
Yamagata	Seedlings to mature	0.00174	0.00123	0.000507
Yamagata	Seedlings to mature	0.00176	0.000615	0.00114	0.00207	0.001	0.00107	0.0119	0.00421	0.0077
Yamagata	Seedlings to mature	0.00178	0.000618	0.00116	0.00246	0.000949	0.00151	0.0123	0.00402	0.00831
Yamagata	Seedlings to mature	0.0018	0.000794	0.00101	0.00294	0.00202	0.00092	0.0136	0.00435	0.00925	Kurosawa et al. 2021
Yamagata	Seedlings to mature	0.00181	0.000804	0.00101	0.00234	0.00103	0.00131	0.0104	0.00481	0.00557
Yamagata	Seedlings to mature	0.00181	0.000469	0.00134	0.00207	0.000837	0.00123
Yamagata	Seedlings to mature	0.00186	0.00077	0.00109	0.0027	0.00124	0.00146	0.0115	0.00489	0.00659
Yamagata	Seedlings to mature	0.00186	0.000629	0.00123
Yamagata	Seedlings to mature	0.00191	0.000853	0.00106	0.00248	0.00132	0.00116	0.0127	0.0049	0.00779
Yamagata	Seedlings to mature	0.00194	0.000759	0.00118	0.00256	0.000977	0.00158	0.0141	0.00487	0.00926
Yamagata	Seedlings to mature	0.00197	0.000776	0.00119	0.0025	0.00118	0.00132	0.0125	0.00509	0.00737
Yamagata	Seedlings to mature	0.00204	0.000482	0.00156	0.00205	0.00078	0.00127
Yamagata	Seedlings to mature	0.00207	0.000907	0.00116	0.00412	0.00255	0.00157	0.016	0.0041	0.0119	Kurosawa et al. 2021
Yamagata	Seedlings to mature	0.00213	0.00118	0.000947
Yamagata	Seedlings to mature	0.00216	0.000953	0.00121	0.00483	0.00298	0.00185	0.0186	0.0061	0.0125	Kurosawa et al. 2021
Yamagata	Seedlings to mature	0.00218	0.0011	0.00108
Yamagata	Seedlings to mature	0.00221	0.00034	0.00187
Yamagata	Seedlings to mature	0.00223	0.000903	0.00133
Yamagata	Seedlings to mature	0.00225	0.000796	0.00145	0.00309	0.00164	0.00145	0.0207	0.0038	0.0169	Kurosawa et al. 2021
Yamagata	Seedlings to mature	0.00225	0.000844	0.00141
Yamagata	Seedlings to mature	0.00226	0.00095	0.00131	0.00429	0.0022	0.00209	0.0192	0.0059	0.0133	Kurosawa et al. 2021
Yamagata	Seedlings to mature	0.00234	0.00102	0.00132	0.00522	0.00281	0.00241	0.0174	0.0057	0.0117	Kurosawa et al. 2021
Yamagata	Seedlings to mature	0.00245	0.00106	0.00139
Yamagata	Seedlings to mature	0.00263	0.00112	0.00151	0.00453	0.00237	0.00216	0.0216	0.0062	0.0154	Kurosawa et al. 2021
Yamagata	Seedlings to mature	0.00263	0.00101	0.00162	0.00527	0.00278	0.00249	0.0237	0.0054	0.0183	Kurosawa et al. 2021
Yamagata	Seedlings to mature	0.00273	0.00113	0.0016	0.00439	0.00227	0.00212	0.0198	0.0059	0.0139	Kurosawa et al. 2021
Yamagata	Seedlings to mature	0.00287	0.0009	0.00197	0.00493	0.00255	0.00238	0.0276	0.0056	0.022	Kurosawa et al. 2021
Yamagata	Seedlings to mature	0.00288	0.00142	0.00146
Yamagata	Seedlings to mature	0.00328	0.00189	0.00139
Yamagata	Seedlings to mature	0.00334	0.00158	0.00176	0.00534	0.00324	0.0021	0.0224	0.0066	0.0158	Kurosawa et al. 2021
Yamagata	Seedlings to mature	0.00349	0.00086	0.00263
Yamagata	Seedlings to mature	0.0036	0.00126	0.00234	0.00705	0.00542	0.00163
Yamagata	Seedlings to mature	0.00362	0.000849	0.00277	0.00404	0.00145	0.00259	0.0229	0.0048	0.0181	Kurosawa et al. 2021
Yamagata	Seedlings to mature	0.00374	0.00164	0.0021
Yamagata	Seedlings to mature	0.00387	0.00126	0.00261	0.00448	0.00179	0.00269	0.0265	0.0071	0.0194	Kurosawa et al. 2021
Yamagata	Seedlings to mature	0.00437	0.00208	0.00229	0.00762	0.00476	0.00286	0.0227	0.0099	0.0128	Kurosawa et al. 2021
Yamagata	Seedlings to mature	0.00442	0.00158	0.00284	0.00761	0.00571	0.0019	0.0247	0.0095	0.0152	Kurosawa et al. 2021
Yamagata	Seedlings to mature	0.00448	0.00136	0.00312
Yamagata	Seedlings to mature	0.00454	0.002	0.00254	0.00678	0.00358	0.0032	0.0296	0.009	0.0206	Kurosawa et al. 2021
Yamagata	Seedlings to mature	0.00477	0.00111	0.00366	0.00545	0.00295	0.0025	0.0456	0.0065	0.0391	Kurosawa et al. 2021
Yamagata	Seedlings to mature	0.00486	0.0014	0.00346	0.00565	0.00276	0.00289	0.0249	0.0065	0.0184	Kurosawa et al. 2021
Yamagata	Seedlings to mature	0.00486	0.00256	0.0023
Yamagata	Seedlings to mature	0.00497	0.00296	0.00201
Yamagata	Seedlings to mature	0.00538	0.00198	0.0034
Yamagata	Seedlings to mature	0.00572	0.000998	0.00472	0.00446	0.00146	0.003	0.0495	0.0049	0.0446	Kurosawa et al. 2021
Yamagata	Seedlings to mature	0.00576	0.000973	0.00479	0.00445	0.00192	0.00253	0.0341	0.0058	0.0283	Kurosawa et al. 2021
Yamagata	Seedlings to mature	0.00579	0.00286	0.00293	0.0105	0.00701	0.00349	0.0326	0.0116	0.021	Kurosawa et al. 2021
Yamagata	Seedlings to mature	0.00796	0.00216	0.0058	0.00685	0.00239	0.00446	0.0521	0.0096	0.0425	Kurosawa et al. 2021
Yamagata	Seedlings to mature	0.00941	0.00333	0.00608	0.00988	0.00549	0.00439	0.0474	0.0135	0.0339	Kurosawa et al. 2021
Yamagata	Seedlings to mature	0.0106	0.003	0.00759	0.00905	0.00398	0.00507	0.0818	0.0114	0.0704	Kurosawa et al. 2021
Yamagata	Seedlings to mature	0.0115	0.00308	0.00846	0.00921	0.00533	0.00388	0.0623	0.0104	0.0519	Kurosawa et al. 2021
Yamagata	Seedlings to mature	0.0125	0.00276	0.0097	0.00805	0.00493	0.00312	0.0706	0.0102	0.0604	Kurosawa et al. 2021
Yamagata	Seedlings to mature	0.0128	0.00497	0.00787	0.00751	0.00301	0.0045	0.0507	0.0128	0.0379	Kurosawa et al. 2021
Yamagata	Seedlings to mature	0.0137	0.0037	0.01	0.00666	0.00407	0.00259	0.0551	0.0115	0.0436	Kurosawa et al. 2021
Yamagata	Seedlings to mature	0.0147	0.00734	0.00736	0.0221	0.0142	0.00786	0.0866	0.0337	0.0529
Yamagata	Seedlings to mature	0.0191	0.00425	0.0148	0.0129	0.00764	0.00526	0.102	0.0173	0.0847	Kurosawa et al. 2021
Yamagata	Seedlings to mature	0.0214	0.00703	0.0144	0.0162	0.00716	0.00904	0.106	0.0252	0.0804
Yamagata	Seedlings to mature	0.0217	0.00445	0.0172	0.0122	0.00733	0.00487	0.121	0.0212	0.0998	Kurosawa et al. 2021
Yamagata	Seedlings to mature	0.0235	0.00624	0.0173	0.0131	0.00809	0.00501	0.0942	0.0205	0.0737	Kurosawa et al. 2021
Yamagata	Seedlings to mature	0.0236	0.00642	0.0172	0.0139	0.00656	0.00737	0.113	0.0203	0.0922
Yamagata	Seedlings to mature	0.0257	0.00789	0.0178
Yamagata	Seedlings to mature	0.0274	0.00707	0.0203	0.0193	0.0105	0.00878	0.117	0.0276	0.0895
Yamagata	Seedlings to mature	0.0314	0.0119	0.0195	0.0254	0.0149	0.0105	0.104	0.0399	0.0641
Yamagata	Seedlings to mature	0.0526	0.0201	0.0325	0.0445	0.0216	0.0229	0.253	0.0677	0.185
Yamagata	Seedlings to mature	0.06	0.037	0.023	0.0409	0.0325	0.00835	0.183	0.14	0.0427
Yamagata	Seedlings to mature	0.07	0.043	0.027	0.0411	0.033	0.00812	0.202	0.16	0.0418
Yamagata	Seedlings to mature	0.108	0.0505	0.0572	0.0981	0.0422	0.0559	0.402	0.146	0.256
Yamagata	Seedlings to mature	0.11	0.07	0.04	0.081	0.0581	0.0229	0.289	0.216	0.0731
Yamagata	Seedlings to mature	0.111	0.048	0.063	0.0495	0.0293	0.0202	0.34	0.159	0.181
Yamagata	Seedlings to mature	0.121	0.05	0.071	0.0588	0.0339	0.0249	0.396	0.164	0.232
Yamagata	Seedlings to mature	0.133	0.086	0.047	0.0751	0.068	0.00708	0.312	0.277	0.0346
Yamagata	Seedlings to mature	0.17	0.073	0.097	0.07	0.0507	0.0193	0.421	0.202	0.219
Yamagata	Seedlings to mature	0.179	0.083	0.096	0.0946	0.0564	0.0382	0.488	0.229	0.259
Yamagata	Seedlings to mature	0.227	0.0578	0.169	0.11	0.0531	0.0568	0.473	0.153	0.32
Yamagata	Seedlings to mature	0.338	0.118	0.22	0.108	0.0787	0.0291	0.412	0.28	0.132
Yamagata	Seedlings to mature	0.45	0.343	0.107	0.118	0.0936	0.0239	0.841	0.733	0.108
Yamagata	Seedlings to mature	0.469	0.233	0.236	0.174	0.15	0.0238	0.664	0.587	0.0772
Yamagata	Seedlings to mature	0.481	0.113	0.368	0.142	0.0681	0.0738	0.846	0.307	0.539
Yamagata	Seedlings to mature	0.751	0.567	0.184	0.263	0.231	0.0316	1.62	1.46	0.162
Yamagata	Seedlings to mature	1.14	0.696	0.444	0.347	0.291	0.056	1.46	1.18	0.277
Yamagata	Seedlings to mature	1.56	1.17	0.392	0.414	0.336	0.0778	1.53	1.01	0.524
Yamagata	Seedlings to mature	2.41	1.74	0.674	0.655	0.571	0.0841	3.21	2.7	0.508
Yamagata	Seedlings to mature	4.87	3.75	1.12	0.641	0.539	0.102	2.78	2.34	0.441
Yamagata	Seedlings to mature	10.2	7.29	2.91	1.03	0.807	0.227	5.89	4.81	1.08
Yamagata	Germinating seeds to cotyledon	0.0002599			0.00024452
Yamagata	Germinating seeds to cotyledon	0.0001847			4.73309e-05
Yamagata	Germinating seeds to cotyledon	0.0001007			2.92644e-05
Yamagata	Germinating seeds to cotyledon	9.54e-05			5.48356e-05
Yamagata	Germinating seeds to cotyledon	0.0002094			4.68147e-05
Yamagata	Germinating seeds to cotyledon	0.0002159			4.97843e-05
Yamagata	Germinating seeds to cotyledon	0.0003197			0.000370873
Yamagata	Germinating seeds to cotyledon	0.0001538			5.96789e-05
Yamagata	Germinating seeds to cotyledon	0.0001361			0.000152193
Yamagata	Germinating seeds to cotyledon	0.0001823			5.16404e-05
Yamagata	Germinating seeds to cotyledon	0.0001965			0.000107302
Yamagata	Germinating seeds to cotyledon	0.0001744			0.00021245
Yamagata	Germinating seeds to cotyledon	0.0001135			0.000177562
Yamagata	Germinating seeds to cotyledon	0.0002136			6.19221e-05
Yamagata	Germinating seeds to cotyledon	0.0002641			0.000140886
Yamagata	Germinating seeds to cotyledon	0.0002134			5.01077e-05
Yamagata	Germinating seeds to cotyledon	0.0003426			0.000513657
Yamagata	Germinating seeds to cotyledon	0.0001817			7.33699e-05
Yamagata	Germinating seeds to cotyledon	0.000258			0.000188777
Yamagata	Germinating seeds to cotyledon	0.0001879			6.2229e-05
Yamagata	Germinating seeds to cotyledon	0.0001538			7.34932e-05
Yamagata	Germinating seeds to cotyledon	0.0002532			7.23925e-05
Yamagata	Germinating seeds to cotyledon	0.0001916			0.000172208
Yamagata	Germinating seeds to cotyledon	0.0001966			0.000234928
Yamagata	Germinating seeds to cotyledon	0.0002536			6.96506e-05
Yamagata	Germinating seeds to cotyledon	0.0002992			0.000435269
Yamagata	Germinating seeds to cotyledon	0.0002697			0.000385944
Yamagata	Germinating seeds to cotyledon	0.000268			0.000518785
Yamagata	Germinating seeds to cotyledon	0.0002445			0.000339239
Yamagata	Germinating seeds to cotyledon	0.0003225			0.000550059
Yamagata	Germinating seeds to cotyledon	0.0002246			0.000366714
Yamagata	Germinating seeds to cotyledon	0.00033			0.00101423
Yamagata	Germinating seeds to cotyledon	0.0003711			0.00167218
Yamagata	Germinating seeds to cotyledon	0.0004377			0.00197817
Yamagata	Germinating seeds to cotyledon	0.0003106			0.00112177
Yamagata	Germinating seeds to cotyledon	0.0003639			0.00128127
Yamagata	Germinating seeds to cotyledon	0.0003893			0.00155634
Yamagata	Germinating seeds to cotyledon	0.0004696			0.00146781
Yamagata	Germinating seeds to cotyledon	0.0004522			0.00209715
References
Mori S et al. 2010 Mixed-power scaling of whole-plant respiration from seedlings to giant trees. Proc. Natl. Acad. Sci. U. S. A. 107, 1447–1451. (doi:10.1073/pnas.0902554107)
Kurosawa Y, Mori S, Wang M, Ferrio JP, Yamaji K, Koyama K, Haruma T, Doyama K. 2021 Initial burst of root development with decreasing respiratory carbon cost in Fagus crenata Blume seedlings. Plant Species Biol. 36, 146–156. (doi:10.1111/1442-1984.12305)
